# Supplementary material for: Genome Mining of Deep-Sea Cold Seep-Derived Fungus Reveals a Laccase–Fasciclin System Modulating Regioselective Naphthopyranone Dimerization
Source: Int J Mol Sci. 2026 May 7;27(10):4156. doi: 10.3390/ijms27104156 (PMC13207265; doi:10.3390/ijms27104156)
Supplement: Supplementary file 1 [file ijms-27-04156-s001.zip]

Archive with 1 entries (1 files):
- ijms-4291021-supplementary.pdf
